# Supplementary material for: A High-Copy Suppressor Screen Reveals a Broad Role of Prefoldin-like Bud27 in the TOR Signaling Pathway in Saccharomyces cerevisiae
Source: Genes (Basel). 2022 Apr 24;13(5):748. doi: 10.3390/genes13050748 (PMC9141189; doi:10.3390/genes13050748)
Supplement: Supplementary file 1 [file genes-13-00748-s001.zip]

Archive with 2 entries (2 files):
- Figures S1.pdf
- Table Sup (STRING).pdf
